# Supplementary material for: Comparative Analysis of Matrix Metalloproteinase Family Members Reveals That MMP9 Predicts Survival and Response to Temozolomide in Patients with Primary Glioblastoma
Source: PLoS One. 2016 Mar 29;11(3):e0151815. doi: 10.1371/journal.pone.0151815 (PMC4811585; doi:10.1371/journal.pone.0151815)
Supplement: S5 Table — (XLSX) [file pone.0151815.s005.xlsx]

## Sheet: Sheet1
Supplementary Table S5. MMPs expression value of the CGGA dataset in our research.
ID	batch2_67	batch2_18	batch1_11	batch2_68	batch1_778	batch2_13	batch1_203	batch2_55	batch1_593	batch2_66	batch1_775	batch1_557	batch2_35	batch2_15	batch1_221	batch2_48	batch1_205	batch1_210	batch1_601	batch1_370	batch2_37	batch1_646	batch1_683	batch2_29	batch2_33	batch1_604	batch1_335	batch1_240	batch2_58	batch1_741	batch1_377	batch1_464	batch1_454	batch1_549	batch1_124	batch1_709	batch2_54	batch1_527	batch2_42	batch1_172	batch1_714	batch1_195	batch1_609	batch1_342	batch1_575	batch1_570	batch1_504	batch1_287	batch1_699
OS	109	136	155	164	175	183	188	204	242	254	255	257	263	271	287	289	292	314	325	338	348	363	363	372	376	381	385	386	387	396	398	403	412	413	414	420	432	439	447	462	470	486	512	514	551	561	563	571	584
Censor	1	1	1	1	1	0	1	0	1	1	1	1	1	1	1	1	1	1	1	1	1	1	1	1	1	1	1	1	1	1	1	1	1	1	1	1	1	1	1	1	1	1	0	1	1	0	1	1	1
MMP1	2.96154	3.24608	3.58722	5.90091	1.13265	1.9399	1.80023	3.96009	2.25271	1.3067	3.68514	2.43831	2.03604	4.19308	6.30953	1.76802	0.537507	2.73376	3.96037	0.912245	6.32282	5.30496	5.90452	0.135039	3.53337	7.43261	2.50767	2.54767	8.34428	2.56097	1.53987	1.9687	6.07918	0.772933	2.57405	1.28702	1.14749	4.01832	5.37441	2.03753	1.83666	0.483218	0.742486	4.30326	3.61676	1.26398	0.568309	5.32445	4.274
MMP2	1.96773	3.12342	1.89829	3.93487	0.900654	2.88669	2.29104	3.13025	2.20895	1.65791	2.45355	1.63063	3.41817	3.97794	3.95357	2.71525	1.65716	1.555	4.29897	1.4638	1.04839	1.64301	3.3137	2.4549	2.45997	3.57776	2.62181	3.34701	1.92384	2.3009	0.984267	3.05336	3.28469	1.53882	1.80085	2.28065	3.57783	1.15404	2.46072	4.55175	1.80699	1.66725	1.57841	3.12589	2.25729	1.89443	2.91846	2.75921	2.93321
MMP3	3.54677	1.9109	3.38263	4.69935	2.40207	1.60671	0.921586	1.45758	1.19407	3.16493	2.15839	5.33354	2.23257	3.92428	3.28805	3.18836	1.4127	2.16617	1.54924	1.84266	3.77096	3.10101	2.09041	1.19615	2.86448	3.86281	1.92999	1.59149	4.29908	1.89115	1.50998	2.0208	1.07065	1.72173	2.0085	2.05356	4.04564	2.4327	2.40285	1.57477	2.12808	1.8339	1.49319	1.58395	3.0826	1.61156	0.459231	4.04641	4.44409
MMP7	4.62665	3.39847	4.33906	6.47383	2.37334	1.83028	4.3352	2.69364	5.22531	7.79604	4.84019	3.14395	0.089408	5.06482	7.10237	5.05313	3.01508	6.19541	8.43969	1.76473	5.18188	6.90652	7.91737	3.81667	5.91162	10.1704	4.72855	1.70559	9.66106	4.03247	2.0921	3.33571	3.15137	1.85737	4.12838	3.94516	1.32093	6.16065	5.2073	4.88016	2.50645	1.43398	2.09229	7.13492	5.86802	1.5907	0	6.17103	2.5029
MMP8	1.60537	1.84421	2.86074	1.52937	1.53981	1.51066	0.531176	1.00103	0.86592	2.46738	1.30369	1.22973	2.21162	3.80468	1.91028	3.2154	0.688274	0.857157	1.14485	1.39111	2.65571	1.40624	1.23335	1.17119	2.80199	1.43727	1.51609	1.27557	4.85709	1.29473	1.21841	1.0467	0.527942	1.24935	2.60685	1.64767	3.99117	1.22426	2.18844	0.558603	1.32934	0.663657	1.29914	1.03013	1.24551	1.17128	0.466638	2.34774	1.11466
MMP9	2.87752	6.96006	7.08238	10.8779	2.70743	7.23195	3.92959	8.157	2.0769	4.71354	7.97757	4.27502	4.94852	8.61369	5.70761	6.64992	1.82998	4.58933	7.81908	2.44576	6.39868	5.8702	6.51709	6.23772	7.346	7.98491	4.45185	4.83902	8.20984	6.45704	2.6584	6.72738	5.23844	1.91338	8.15322	4.63571	4.03515	4.32167	6.2333	7.17376	3.39156	1.98884	2.07709	6.96184	4.83317	2.43366	1.34621	6.34967	6.76171
MMP10	3.51293	5.41606	2.9901	4.22145	1.86846	3.64179	1.72055	1.02198	1.81104	5.00945	0	1.78352	2.28622	5.75828	2.67441	3.31535	0.875472	1.40143	1.80408	1.50172	4.40696	1.47308	1.89983	1.50936	2.82351	2.39336	2.08668	2.20558	4.61809	1.17809	1.75393	1.74357	1.80606	1.36115	1.45458	1.67687	4.07781	1.85115	2.21676	1.46479	1.04157	1.28539	1.81315	1.71188	2.19483	1.50163	1.24932	3.01321	1.64926
MMP11	3.2593	3.33765	3.91156	6.72186	2.54538	3.84625	3.43206	3.76917	4.16211	3.21685	4.33369	3.96643	3.87191	5.46545	6.1448	3.34733	2.1982	3.68957	5.03661	2.65013	4.10918	4.12408	6.53543	4.03063	3.62859	6.07472	3.67091	5.0792	4.1077	3.66628	3.83094	4.08925	5.25048	1.53096	3.23697	3.19773	2.3245	2.12316	4.49652	4.57329	2.81974	2.41814	2.42221	6.07989	4.46433	3.40902	3.72609	5.9401	4.35441
MMP12	1.97257	8.37197	3.32025	2.03786	2.44168	5.28437	2.08686	5.62662	2.04775	5.18018	2.40322	4.19124	2.54965	4.18512	3.38867	3.64877	1.44472	4.17928	4.10534	2.01601	6.99543	4.77914	4.55166	1.61906	3.04406	4.93966	4.6668	2.45334	8.49398	2.1702	2.8781	1.99155	1.76289	1.95479	2.25739	1.29797	5.45434	2.80825	4.09469	1.94817	1.7411	0.91511	1.74591	2.65625	2.89601	1.96691	1.07593	5.8605	2.39796
MMP13	3.07508	5.58046	4.16836	9.13529	3.05876	5.39739	2.62244	5.67863	2.42273	5.01116	5.56713	2.90214	6.64288	7.06613	3.4404	6.56153	2.49592	3.28665	4.03112	2.63304	5.60889	3.68684	3.08376	2.50197	4.30928	3.57326	3.59721	2.8573	2.79777	3.26027	3.22704	4.61676	2.22062	1.98236	2.80695	1.25943	6.58246	2.76387	3.62188	5.56308	2.70304	2.49163	3.02689	3.08082	2.74828	3.00329	0	4.73515	3.25273
MMP14	2.40443	1.37676	5.86902	5.26693	0.362136	2.57583	1.63497	2.6834	5.43603	3.4911	3.19491	3.74774	3.38155	3.79867	3.64553	2.07898	2.30481	2.1252	3.53596	2.81367	4.01809	1.93259	3.15469	1.87703	2.56849	3.94357	2.30542	3.18047	2.81164	1.19839	2.13046	2.42707	2.92146	1.0025	5.5083	1.85608	2.27983	1.29547	2.62523	3.76513	1.59649	2.77569	3.08392	4.12609	3.54505	1.77117	2.43805	3.28837	2.38918
MMP15	1.23737	5.17847	4.37481	0	2.70984	1.43592	2.80038	1.67585	2.07689	3.06222	2.63783	2.42879	4.20284	1.85733	3.57101	3.37872	2.16433	3.05022	2.81146	2.82134	1.68981	2.54253	2.89293	3.95454	2.44268	2.71108	3.76863	3.16324	1.90889	2.90317	2.9987	2.81293	2.58386	2.4898	3.33269	2.96647	3.33495	2.77325	0.807389	2.44285	2.93194	2.0813	2.48947	2.79799	2.30374	2.75836	2.14197	3.72517	2.56946
MMP16	1.7515	4.49754	3.01938	0.187129	2.69869	2.5595	3.26834	2.11217	2.1519	2.1132	2.33172	1.44162	2.51161	3.03206	2.37724	2.99656	1.30212	2.67062	1.43012	2.10068	1.7744	2.93785	2.22327	3.13929	1.14362	1.74197	3.37595	2.89716	1.05128	2.50609	2.34083	3.19513	4.01087	2.59595	2.60457	3.15428	2.69744	3.25514	1.16747	2.93691	3.29408	2.11151	2.35482	2.33237	1.47553	3.35121	3.07763	2.60019	2.98661
MMP17	2.35125	2.89482	3.58425	1.04395	1.67309	1.68958	1.72277	1.93417	3.14343	0	0.982923	1.13703	1.88189	1.75123	1.79268	1.62438	2.03753	1.83316	1.77439	1.85142	1.60096	2.11317	1.74901	2.12835	1.58872	2.77894	2.22726	0.403687	1.10603	1.71244	1.39836	3.25032	2.13055	1.15639	3.63189	2.30922	2.28647	1.26091	1.30987	0.829611	2.02326	1.95247	1.5826	2.12455	0.572685	1.99395	3.07575	2.42803	2.34172
MMP19	3.06745	1.28659	1.89548	3.61884	0.662569	3.2337	1.62742	2.08264	1.45706	1.19032	2.78698	2.52162	2.68057	2.7992	3.86253	2.4953	0.731418	2.17902	3.56801	0.882035	4.69454	2.66058	3.19224	1.45645	0.754304	3.26084	2.17783	1.56371	5.29597	2.64736	0.605182	2.27805	2.34827	0.698716	3.32417	2.56272	1.8716	1.98998	3.59939	2.55627	0.756049	0.552153	0.447251	2.80041	2.26278	0.537106	0.645832	3.44951	3.72288
MMP20	2.3401	2.49728	3.3455	2.20775	3.21908	2.03062	0.609046	3.57912	0.819344	3.16476	2.32976	2.47043	2.85075	4.64481	2.51201	3.9567	1.65357	2.50944	1.39309	0.771815	2.3609	2.68972	2.82827	2.00852	3.34501	1.39054	1.77174	2.01257	2.01587	2.70851	1.61261	1.40423	2.05371	1.66428	1.65762	1.66667	4.5726	2.54807	2.78263	2.11665	2.36468	2.38657	1.35489	1.58254	2.14729	1.32308	0	3.05297	2.69391
MMP21	0.703057	1.1974	2.42956	1.34905	0.959059	1.40849	0.418371	0.606104	0.402136	0.406321	0.830446	0.968746	0.191797	1.01537	1.12017	1.08946	0.0438342	0.20179	0.112729	0.518189	1.32209	1.00061	1.15034	0.28292	0.223342	0.847735	0.84689	0.463323	0.0137701	0.949164	0.723322	0.540373	0.979259	0.375804	2.17941	0.593541	1.15741	0.446369	0.515932	0.0104966	0.671881	0.108493	0.371477	0.348781	0.334572	1.15501	0.162976	1.65242	0.931541
MMP22	1.97692	1.12849	2.29395	1.628	1.33414	2.10218	1.90862	2.14028	1.85927	3.05675	2.41198	5.21789	3.57437	1.76723	2.96329	3.82901	2.69226	1.23807	1.39917	1.60477	2.64002	1.03306	2.56202	4.30781	1.55181	2.09254	1.22222	1.60123	1.7325	1.32179	3.71717	1.06072	0.879771	1.1436	2.63684	1.23418	1.42232	1.92903	2.2605	1.08058	1.14846	2.42849	1.04858	2.4908	1.56882	1.21546	0.919606	2.03771	2.67655
MMP24	0.679363	0.575258	3.24663	0.615129	2.00336	0.345376	1.51935	1.12599	1.09306	1.16497	1.51853	1.98728	0.894496	2.5874	2.13409	1.84373	1.24244	1.61483	0.117491	1.53362	2.4057	1.70162	1.92534	2.26561	1.48573	1.0781	1.78863	1.54652	0	1.71545	1.9218	1.76908	1.70332	1.45245	3.31714	0.835002	2.67826	1.49063	0.810676	0.547324	1.37996	1.43283	0.784275	1.71371	0.717425	2.24632	2.16128	2.55807	1.88007
MMP25	2.25351	2.81818	2.13557	1.73498	0.752229	2.05728	1.60816	2.76932	0.650858	2.40302	2.06467	1.06856	2.54166	0.524529	2.84569	1.7427	1.10446	2.09478	2.76383	1.19931	0.919732	1.62668	2.83152	3.41701	2.62278	2.5343	1.64301	2.94624	1.76418	2.22431	2.3386	2.28622	2.75598	0.308476	1.47917	2.65792	1.54976	1.51788	1.27198	2.57058	1.13504	0.617045	1.11893	1.55752	1.70238	2.03714	2.17921	2.34168	3.05688
MMP26	1.59718	1.79156	2.23613	2.4309	1.49411	1.40845	1.23956	0.875609	1.00662	4.49029	1.30919	1.46378	2.12141	3.88898	1.87571	3.15037	1.17377	1.25248	0.794927	1.31565	1.55534	1.6982	2.27097	1.16889	2.66128	0.665412	1.18647	1.29756	1.26255	1.29471	1.60522	1.37633	1.20709	1.06434	2.2539	0	3.87573	1.45421	4.32791	0.856386	1.0865	1.31778	0.869806	1.73339	1.11412	1.33302	0.0116396	1.86672	1.9353
MMP27	1.84729	2.00802	2.33278	1.82459	1.92251	1.48961	0.621264	1.09689	0.874173	2.67216	1.87437	0.420079	2.37175	7.20257	1.32606	3.48874	1.37792	1.64517	0.96523	1.30833	1.88205	2.18076	1.71817	1.48046	2.878	0.614956	1.01988	1.406	1.54343	1.53412	0.813193	0.704379	0.637792	1.17226	2.10526	1.17994	4.0954	1.30821	2.30027	1.44173	2.09529	1.53623	1.36676	1.09185	1.65202	0.646977	0.115092	2.13877	1.98112
MMP28	1.14688	1.38223	2.92542	0.317644	1.19567	1.42472	1.2328	1.84446	0.873008	1.53704	1.3996	1.00477	1.58662	0.802112	1.79737	1.05666	0.842716	1.19665	1.09461	1.30293	1.02854	1.31548	2.05513	1.5973	1.90833	1.65672	1.52044	1.43828	0.85489	1.16653	1.19722	1.52547	1.4455	1.09972	2.75247	1.61291	1.01333	0.873941	1.12203	1.35282	0.59642	1.50245	1.86819	1.48919	0.766909	1.39472	1.58591	2.33802	1.50254
[truncated: 29 more columns]
