# Supplementary material for: Comparative Analysis of Matrix Metalloproteinase Family Members Reveals That MMP9 Predicts Survival and Response to Temozolomide in Patients with Primary Glioblastoma
Source: PLoS One. 2016 Mar 29;11(3):e0151815. doi: 10.1371/journal.pone.0151815 (PMC4811585; doi:10.1371/journal.pone.0151815)
Supplement: S6 Table — (XLSX) [file pone.0151815.s006.xlsx]

## Sheet: CGGA_305_MMP9
Supplementary Table S6. MMP9 expression value of the CGGA dataset.
ID	WHO Grade	MMP9
batch2_49	Ⅱ	-3.72332
batch2_41	Ⅱ	-3.68252
batch2_3	Ⅱ	-3.62147
batch2_65	Ⅱ	-3.5575
batch2_38	Ⅱ	-3.55721
batch2_82	Ⅱ	-3.54648
batch2_45	Ⅱ	-3.51126
batch2_53	Ⅱ	-3.42758
batch2_9	Ⅱ	-3.40751
batch2_43	Ⅱ	-3.36669
batch2_19	Ⅱ	-3.32068
batch2_47	Ⅱ	-3.28773
batch2_4	Ⅱ	-3.12463
batch2_61	Ⅱ	-3.0069
batch2_51	Ⅱ	-2.95869
batch2_57	Ⅱ	-2.85042
batch2_11	Ⅱ	-2.66178
batch2_32	Ⅱ	-2.61894
batch2_26	Ⅱ	-2.33108
batch2_2	Ⅱ	-2.29432
batch2_21	Ⅱ	-2.18463
batch2_30	Ⅱ	-1.55258
batch2_39	Ⅱ	-1.38863
batch1_348	Ⅱ	-1.3484
batch1_543	Ⅱ	-1.31536
batch1_415	Ⅱ	-1.1957
batch1_514	Ⅱ	-1.09162
batch2_75	Ⅱ	-1.09004
batch1_672	Ⅱ	-1.08369
batch2_20	Ⅱ	-1.04143
batch1_440	Ⅱ	-1.00747
batch1_275	Ⅱ	-0.982828
batch1_395	Ⅱ	-0.977359
batch1_418	Ⅱ	-0.923623
batch1_378	Ⅱ	-0.920071
batch1_671	Ⅱ	-0.910137
batch1_589	Ⅱ	-0.866933
batch1_271	Ⅱ	-0.793861
batch1_674	Ⅱ	-0.780759
batch1_273	Ⅱ	-0.779099
batch1_482	Ⅱ	-0.766893
batch1_323	Ⅱ	-0.766246
batch1_639	Ⅱ	-0.758253
batch1_291	Ⅱ	-0.7429
batch2_83	Ⅱ	-0.706543
batch1_312	Ⅱ	-0.706531
batch1_579	Ⅱ	-0.670989
batch1_519	Ⅱ	-0.668111
batch1_396	Ⅱ	-0.635954
batch1_447	Ⅱ	-0.608231
batch1_296	Ⅱ	-0.607515
batch1_484	Ⅱ	-0.603183
batch1_441	Ⅱ	-0.600162
batch1_398	Ⅱ	-0.592243
batch1_635	Ⅱ	-0.582664
batch1_469	Ⅱ	-0.560571
batch1_610	Ⅱ	-0.556289
batch1_523	Ⅱ	-0.550874
batch1_485	Ⅱ	-0.53123
batch1_662	Ⅱ	-0.516923
batch1_528	Ⅱ	-0.50115
batch1_659	Ⅱ	-0.49949
batch1_315	Ⅱ	-0.458175
batch1_583	Ⅱ	-0.408985
batch1_402	Ⅱ	-0.408911
batch1_542	Ⅱ	-0.4062
batch1_446	Ⅱ	-0.399024
batch1_285	Ⅱ	-0.395049
batch1_455	Ⅱ	-0.391339
batch1_500	Ⅱ	-0.37026
batch1_357	Ⅱ	-0.361447
batch1_623	Ⅱ	-0.351023
batch1_321	Ⅱ	-0.317991
batch1_281	Ⅱ	-0.311493
batch1_411	Ⅱ	-0.290511
batch1_316	Ⅱ	-0.283448
batch1_365	Ⅱ	-0.279767
batch1_590	Ⅱ	-0.263093
batch1_592	Ⅱ	-0.247417
batch1_615	Ⅱ	-0.231916
batch1_282	Ⅱ	-0.22424
batch1_601	Ⅱ	-0.207457
batch1_648	Ⅱ	-0.206921
batch1_505	Ⅱ	-0.191728
batch1_633	Ⅱ	-0.185208
batch1_253	Ⅱ	-0.179864
batch1_387	Ⅱ	-0.169218
batch1_663	Ⅱ	-0.106956
batch1_407	Ⅱ	-0.100675
batch1_399	Ⅱ	-0.0886135
batch1_317	Ⅱ	-0.0856199
batch1_770	Ⅱ	-0.0684929
batch1_743	Ⅱ	-0.0624599
batch1_461	Ⅱ	-0.0558395
batch1_784	Ⅱ	-0.0499382
batch1_708	Ⅱ	-0.0381823
batch1_736	Ⅱ	-0.0363941
batch1_718	Ⅱ	0
batch1_434	Ⅱ	0.0322609
batch1_692	Ⅱ	0.0512896
batch1_673	Ⅱ	0.0643368
batch1_258	Ⅱ	0.0725241
batch1_544	Ⅱ	0.0849524
batch1_746	Ⅱ	0.105634
batch1_711	Ⅱ	0.149314
batch1_459	Ⅱ	0.180335
batch1_776	Ⅱ	0.181002
batch1_571	Ⅱ	0.184114
batch1_712	Ⅱ	0.201832
batch1_566	Ⅱ	0.209776
batch1_688	Ⅱ	0.329393
batch1_191	Ⅱ	0.331817
batch1_753	Ⅱ	0.352402
batch1_595	Ⅱ	0.379633
batch1_522	Ⅱ	0.399368
batch2_1	Ⅱ	0.405142
batch1_548	Ⅱ	0.6504
batch1_433	Ⅱ	0.684787
batch1_626	Ⅱ	0.786435
batch1_379	Ⅱ	0.792682
batch1_792	Ⅱ	0.901276
batch2_59	Ⅱ	1.0275
batch1_552	Ⅱ	1.98257
batch2_79	Ⅱ	4.39331
batch1_266	Ⅱ	4.52804
batch1_767	Ⅱ	4.58706
batch2_6	Ⅲ	-3.29985
batch2_24	Ⅲ	-2.97392
batch2_40	Ⅲ	-2.75666
batch2_84	Ⅲ	-2.73058
batch2_77	Ⅲ	-2.46629
batch2_81	Ⅲ	-2.16739
batch2_22	Ⅲ	-1.84488
batch2_23	Ⅲ	-1.36414
batch2_14	Ⅲ	-1.23063
batch1_352	Ⅲ	-1.04109
batch2_10	Ⅲ	-1.03429
batch2_34	Ⅲ	-0.784669
batch1_596	Ⅲ	-0.664177
batch1_577	Ⅲ	-0.652775
batch1_490	Ⅲ	-0.581685
batch1_364	Ⅲ	-0.559053
batch1_598	Ⅲ	-0.536854
batch1_353	Ⅲ	-0.511706
batch1_334	Ⅲ	-0.379393
batch1_412	Ⅲ	-0.23252
batch1_498	Ⅲ	-0.160777
batch1_558	Ⅲ	-0.126257
batch1_513	Ⅲ	-0.120814
batch1_508	Ⅲ	0.0956259
batch1_314	Ⅲ	0.247361
batch1_354	Ⅲ	0.32758
batch1_232	Ⅲ	0.35583
batch2_69	Ⅲ	0.399214
batch1_476	Ⅲ	0.642713
batch1_331	Ⅲ	0.759169
batch2_28	Ⅲ	0.868603
batch1_259	Ⅲ	1.15938
batch1_489	Ⅲ	1.25528
batch1_403	Ⅲ	1.28043
batch1_405	Ⅲ	1.31447
batch1_231	Ⅲ	1.54285
batch1_351	Ⅲ	1.55701
batch1_249	Ⅲ	1.65562
batch2_27	Ⅲ	1.74455
batch1_406	Ⅲ	1.76217
batch1_391	Ⅲ	1.96949
batch1_438	Ⅲ	2.05104
batch1_329	Ⅲ	2.14572
batch1_562	Ⅲ	2.27601
batch1_474	Ⅲ	2.59704
batch2_72	Ⅲ	2.78103
batch1_260	Ⅲ	2.91735
batch1_393	Ⅲ	2.98697
batch1_492	Ⅲ	3.01822
batch2_31	Ⅲ	4.00576
batch2_25	Ⅲ	5.25867
batch2_44	Ⅳ	-2.87752
batch2_16	Ⅳ	-2.33906
batch1_504	Ⅳ	-1.53131
batch2_76	Ⅳ	-1.225
batch2_80	Ⅳ	-1.16473
batch1_205	Ⅳ	-1.04754
batch1_612	Ⅳ	-1.02731
batch1_549	Ⅳ	-0.964135
batch1_437	Ⅳ	-0.956738
batch1_195	Ⅳ	-0.888675
batch1_597	Ⅳ	-0.881765
batch1_518	Ⅳ	-0.838218
batch1_593	Ⅳ	-0.800612
batch1_609	Ⅳ	-0.800426
batch1_512	Ⅳ	-0.764115
batch1_547	Ⅳ	-0.750866
batch1_311	Ⅳ	-0.663148
batch1_218	Ⅳ	-0.660624
batch1_570	Ⅳ	-0.443855
batch1_370	Ⅳ	-0.431753
batch1_439	Ⅳ	-0.338095
batch1_594	Ⅳ	-0.317431
batch1_664	Ⅳ	-0.278897
batch1_462	Ⅳ	-0.272801
batch2_7	Ⅳ	-0.227857
batch1_377	Ⅳ	-0.219112
batch1_822	Ⅳ	-0.216844
batch1_530	Ⅳ	-0.198808
batch1_778	Ⅳ	-0.170087
batch1_588	Ⅳ	-0.0618811
batch1_168	Ⅳ	-0.0311499
batch2_67	Ⅳ	0
batch1_324	Ⅳ	0.00252628
batch2_36	Ⅳ	0.022047
batch1_444	Ⅳ	0.0241232
batch1_700	Ⅳ	0.027586
batch1_308	Ⅳ	0.10477
batch1_798	Ⅳ	0.119099
batch1_734	Ⅳ	0.266188
batch2_71	Ⅳ	0.302647
batch1_292	Ⅳ	0.339603
batch1_680	Ⅳ	0.371408
batch2_12	Ⅳ	0.371413
batch1_654	Ⅳ	0.493918
batch1_714	Ⅳ	0.514041
batch1_719	Ⅳ	0.550443
batch1_178	Ⅳ	0.70745
batch2_85	Ⅳ	0.760915
batch1_104	Ⅳ	0.808289
batch2_62	Ⅳ	0.894244
batch1_366	Ⅳ	0.927356
batch2_74	Ⅳ	0.929535
batch1_203	Ⅳ	1.05207
batch2_46	Ⅳ	1.06585
batch1_225	Ⅳ	1.06902
batch1_649	Ⅳ	1.14794
batch2_54	Ⅳ	1.15763
batch1_373	Ⅳ	1.24111
batch1_442	Ⅳ	1.24192
batch1_557	Ⅳ	1.3975
batch1_527	Ⅳ	1.44416
batch1_401	Ⅳ	1.53363
batch1_404	Ⅳ	1.53603
batch1_335	Ⅳ	1.57433
batch1_126	Ⅳ	1.57648
batch1_380	Ⅳ	1.59807
batch1_451	Ⅳ	1.69682
batch2_78	Ⅳ	1.69749
batch1_210	Ⅳ	1.71181
batch1_709	Ⅳ	1.75819
batch2_66	Ⅳ	1.83602
batch1_575	Ⅳ	1.95565
batch1_240	Ⅳ	1.9615
batch1_729	Ⅳ	2.04079
batch2_35	Ⅳ	2.071
batch1_156	Ⅳ	2.14289
batch1_345	Ⅳ	2.16293
batch1_255	Ⅳ	2.24391
batch1_375	Ⅳ	2.30625
batch1_454	Ⅳ	2.36092
batch2_5	Ⅳ	2.36352
batch1_371	Ⅳ	2.56381
batch1_573	Ⅳ	2.74415
batch1_221	Ⅳ	2.83009
batch1_713	Ⅳ	2.85529
batch1_646	Ⅳ	2.99268
batch1_436	Ⅳ	3.08608
batch2_70	Ⅳ	3.15242
batch1_264	Ⅳ	3.24417
batch2_42	Ⅳ	3.35578
batch2_29	Ⅳ	3.36021
batch1_287	Ⅳ	3.47215
batch2_37	Ⅳ	3.52117
batch1_741	Ⅳ	3.57952
batch1_683	Ⅳ	3.63957
batch1_764	Ⅳ	3.69473
batch2_63	Ⅳ	3.72098
batch1_628	Ⅳ	3.75005
batch2_48	Ⅳ	3.7724
batch2_56	Ⅳ	3.77996
batch1_464	Ⅳ	3.84986
batch1_699	Ⅳ	3.88419
batch1_419	Ⅳ	3.99954
batch2_18	Ⅳ	4.08254
batch1_342	Ⅳ	4.08433
batch1_11	Ⅳ	4.20487
batch1_684	Ⅳ	4.26098
batch1_640	Ⅳ	4.28681
batch1_172	Ⅳ	4.29624
batch1_346	Ⅳ	4.32765
batch2_13	Ⅳ	4.35443
batch2_33	Ⅳ	4.46848
batch2_60	Ⅳ	4.5354
batch2_50	Ⅳ	4.80112
batch2_17	Ⅳ	4.89213
batch1_606	Ⅳ	4.94156
batch1_775	Ⅳ	5.10005
batch1_604	Ⅳ	5.10739
batch2_64	Ⅳ	5.12954
batch1_693	Ⅳ	5.14453
batch1_124	Ⅳ	5.2757
batch2_55	Ⅳ	5.27948
batch2_8	Ⅳ	5.30139
batch2_58	Ⅳ	5.33232
batch2_15	Ⅳ	5.73617
batch2_73	Ⅳ	6.05508
batch2_52	Ⅳ	6.38386
batch2_68	Ⅳ	8.00036
