# Supplementary material for: Comparative Analysis of Matrix Metalloproteinase Family Members Reveals That MMP9 Predicts Survival and Response to Temozolomide in Patients with Primary Glioblastoma
Source: PLoS One. 2016 Mar 29;11(3):e0151815. doi: 10.1371/journal.pone.0151815 (PMC4811585; doi:10.1371/journal.pone.0151815)
Supplement: S7 Table — (XLSX) [file pone.0151815.s007.xlsx]

## Sheet: Sheet1
Supplementary Table S7. MMP9 expression value and follow-up information of the Rembrandt dataset in our research.
SAMPLE_ID	WHO_GRADE	SURVIVAL_LENGTH	CENSORING_STATUS	MMP9
HF0920	II			6.59492
E09890	II			6.37731
900_00_5547	II			6.33514
900_00_5476	II			6.66636
HF1487	II			6.21591
HF0285	II			6.39171
900_00_5345	II			6.28877
HF1167	II			6.18825
HF0327	II			8.2308
HF0510	II			8.60926
E09860	II			6.21808
E09867	II			6.09997
E09804	II			6.32032
HF0599	II			6.33701
HF0835	II			6.1834
E09661	II			6.3387
E09688	II			6.39401
HF0960	II			6.24687
HF0291	II			6.34098
HF0962	II			6.17819
E09358	II			6.27853
HF1227	II			7.51691
E09296	II			9.53101
HF0026	II			5.8082
HF0329	II			5.86738
HF0931	II			5.90968
HF1156	II			6.38625
HF1316	II			6.534
HF1325	II			6.54379
HF1334	II			6.41145
HF1345	II			6.23755
HF1407	II			6.25449
HF1489	II			6.27234
HF1551	II			6.24179
HF1568	II			6.17963
E09398	II			6.35878
E09471	II			6.47761
E09542	II			6.41566
E09673	II			6.83395
E09797	II			10.5025
E09811	II			6.02282
E10025	II			6.03404
E10483	II			6.13892
HF0022	II			6.00151
HF0223	II			6.1035
HF0252	II			5.8082
HF0305	II			6.09439
HF0316	II			5.99936
HF0332	II			5.79677
HF0434	II			6.22478
HF0608	II			6.67585
HF0670	II			6.76798
HF0726	II			6.20762
HF0855	II			8.77994
HF0899	II			6.19754
HF0914	II			6.28968
HF0936	II			7.98986
HF0953	II			9.04665
HF0982	II			8.73108
HF1000	II			6.56332
HF1235	II			6.01148
HF1246	II			10.2729
HF1381	II			6.39604
HF1442	II			6.54772
HF1511	II			6.29353
HF1588	II			6.08825
HF1606	II			6.16389
HF1677	II			6.14522
HF1708	II			6.35698
HF0450	II			6.26123
HF0488	II			5.87527
HF0491	II			6.34859
HF0606	II			6.15718
HF0639	II			6.10109
HF0757	II			7.52022
HF0778	II			5.97353
HF0802	II			5.77022
HF0822	II			6.52793
HF0844	II			6.97008
HF1319	II			5.93638
HF1344	II			6.99772
HF1366	II			7.81047
HF1380	II			6.17865
900_00_1961	II			5.96637
900_00_5382	II			6.66194
900_00_5477	II			6.28085
900_00_5468	II			6.0512
HF0183	II			6.36517
E09440	II			6.36747
E09503	II			6.31122
E09699	II			6.36184
E09755	II			5.9404
E10021	II			6.05792
E10054	II			6.11862
E09937	II			6.17681
E09949	II			6.34669
E10011	II			6.2482
HF0218	II			6.45546
HF0897	II			9.44287
HF1702	III			9.71452
900_00_5550	III			6.20006
HF1502	III			6.15062
HF1090	III			7.47347
E10001	III			6.6172
HF1458	III			7.29317
HF0460	III			7.78805
HF0184	III			8.91229
E09511	III			11.7519
MD508984	III			9.02436
HF0251	III			9.1774
HF1057	III			7.66241
HF1357	III			6.252
E09656	III			7.3679
HF1493	III			9.04145
HF0816	III			8.91784
E09394	III			6.28914
E09988	III			7.941
E08021	III			6.52911
E09334	III			7.57776
E09893	III			7.37529
E09681	III			6.40935
MD549279	III			6.43817
E09448	III			8.50985
MD550239	III			5.98127
MD550715	III			6.08642
MD554082	III			8.81293
MD570013	III			5.70283
E09408	III			6.15806
E09743	III			7.46855
E09966	III			6.23627
E10062	III			6.10791
E10162	III			7.34512
HF0087	III			6.2805
HF0089	III			6.42499
HF1136	III			7.30602
HF1185	III			8.03611
HF1232	III			5.86144
HF1255	III			6.07004
HF1280	III			6.53948
HF1295	III			6.18011
MD547038	III			6.24581
MD548457	III			5.95747
E09239	III			6.77873
E09393	III			6.57174
E09801	III			6.30353
E09826	III			6.58129
E09855	III			7.83012
E09914	III			6.43436
E09920	III			7.32069
E09948	III			6.32936
E09959	III			6.77058
E10105	III			6.47086
E10615	III			6.13399
E10645	III			6.24853
HF0017	III			5.86819
HF0244	III			6.14355
HF0966	III			6.25356
HF1032	III			6.2219
HF1150	III			6.63492
HF1186	III			6.64018
HF1242	III			6.79327
HF1409	III			6.43856
HF1475	III			6.40437
HF1490	III			6.26983
HF1494	III			6.61585
HF1587	III			6.19702
HF1613	III			6.60183
HF0108	III			8.58507
HF0152	III			6.29877
HF0435	III			5.99093
HF0702	III			6.35067
HF0850	III			8.23627
HF0954.2	III			6.88358
HF0975	III			6.43294
HF1286	III			6.59623
HF1581	III			6.34742
900_00_5308	III			6.80972
900_00_5385	III			6.39867
900_00_5459	III			6.28651
900_00_5545	III			6.17384
900_00_5549	III			6.26292
E09419	III			6.51199
HF0828	III			6.03013
HF0142	IV	8	1	7.97541
HF1191	IV	9	1	8.25655
HF0180	IV	10	1	8.2804
HF0031	IV	15	1	8.96877
HF0138	IV	37	1	7.64696
900_00_5445	IV	60	1	7.05817
900_00_5413	IV	60	1	10.0245
HF1492	IV	67	1	6.10799
HF1618	IV	71	1	10.3341
HF1667	IV	74	1	6.23958
HF1509	IV	81	1	7.90494
HF1538	IV	96	1	7.69986
HF0505	IV	96	1	6.34042
HF1589	IV	100	1	7.98164
MD608660	IV	110	1	9.47899
900_00_5381	IV	120	1	7.26524
E09602	IV	123	1	6.7108
E09698	IV			9.36542
E09967	IV	132	1	9.15007
E10284	IV	145	1	7.94194
E10013	IV	148	1	7.03252
900_00_5551	IV	150	1	9.30499
900_0053_03	IV	150	1	7.10536
E09930	IV	153	1	9.46229
E09451	IV	160	1	8.11319
E50074	IV	163	1	6.31957
HF1640	IV	164	1	6.53037
E10292	IV	166	1	6.51156
E09832	IV	168	1	7.19657
HF0024	IV	173	1	6.43365
HF1338	IV	178	1	7.64628
900_00_5543	IV	180	1	7.11368
900_0052_99	IV	180	1	6.91723
E10250	IV			10.1675
E09917	IV	183	1	9.1396
E10306	IV			9.67092
E10290	IV	208	1	12.4985
E09654	IV	218	1	7.56762
HF1122	IV	219	1	6.93229
HF0790	IV	225	1	8.12348
HF1318	IV	231	1	9.09933
HF1534	IV	233	1	7.30485
MD621233	IV	238	1	6.56554
HF1608	IV	238	1	9.51754
E10041	IV	245	1	6.51441
HF1517	IV	249	1	7.98316
E10002	IV	251	1	10.7091
HF0520	IV	262	1	6.60885
HF1097	IV	270	1	6.59835
900_00_5384	IV	270	1	8.86298
HF0066	IV	274	1	7.40816
E10300	IV	281	1	10.9158
E09649	IV	290	1	7.39173
900_00_5346	IV	300	1	8.82947
E10305	IV	304	1	6.43303
HF1540	IV	307	1	10.4369
E09483	IV	310	1	6.50954
HF1220	IV	313	1	8.59504
HF0963	IV	318	1	7.76707
E10433	IV	320	1	6.42598
HF0627	IV	321	1	9.08061
MD607216	IV	333	1	8.44271
MD607103	IV	355	1	10.764
E10267	IV	360	1	6.54425
900_00_5404	IV	360	1	7.68143
E10551	IV	369	1	6.84301
E09610	IV	376	1	11.4697
E10271	IV	376	1	6.57905
E10227	IV	379	1	9.85736
HF1269	IV	390	1	8.18788
900_00_5396	IV	390	1	9.36999
E09601	IV	395	1	9.46893
E09606	IV	399	1	7.14884
HF1671	IV	399	1	6.74977
E09791	IV	401	1	6.2021
E09192	IV	402	1	6.65097
HF1356	IV	406	1	7.75227
E50091	IV	415	1	6.63169
HF0894	IV	424	1	8.91597
E09670	IV	425	1	6.57677
E09846	IV	429	1	6.68617
HF1628	IV	438	1	9.56179
HF0654	IV	439	1	6.77752
900_00_53_32	IV	450	1	7.04966
900_00_5338	IV	450	1	7.39838
900_00_5342	IV	450	1	9.44665
E10026	IV	463	1	7.2975
E09489	IV	470	1	8.97815
HF1139	IV	473	1	8.06846
HF0583	IV	473	1	6.93807
HF1178	IV	474	1	6.84413
HF0408	IV	475	1	7.55495
900_00_5379	IV	480	1	11.5532
E09740	IV	504	1	9.38917
E10444	IV	509	1	9.95093
900_00_5317	IV	510	1	6.3422
HF1297	IV	515	1	9.74559
E09782	IV	520	0	9.66694
E50057	IV	524	1	6.97256
E50123	IV	526	1	6.21099
E09454	IV	539	1	6.50562
E10262	IV	540	1	8.33445
HF1058	IV	541	1	6.23428
MD602958	IV	545	1	9.8941
HF1137	IV	549	1	9.07044
E09348	IV	555	1	6.24169
E10226	IV	560	1	8.13386
E09810	IV	570	1	8.37984
E09647	IV	580	1	6.63886
HF0442.5	IV	588	1	8.39063
E10313	IV	588	1	9.83716
HF1585	IV	598	1	8.4005
HF0992	IV	599	1	7.32021
E09535	IV	600	1	7.07199
E09759	IV	602	1	8.26857
E10258	IV	618	1	6.28728
E09623	IV	621	1	6.6991
E09833	IV	624	1	7.48984
E09833	IV	624	1	7.39723
E09956	IV	631	1	6.38255
E10488	IV	656	1	11.2965
HF1469	IV	665	1	6.94305
E09951	IV	677	1	9.1669
HF1078	IV	683	1	7.65262
E10110	IV	692	1	6.39046
E09800	IV	698	1	12.5286
E10514	IV	712	1	7.25307
HF1262	IV	712	1	9.86198
E09938	IV	756	1	6.96085
E10077	IV	775	1	6.29837
E10144	IV	778	1	6.34848
HF0050	IV	787	1	9.1695
E10318	IV			7.66478
E10031	IV	826	1	6.57493
E10184	IV	850	1	6.1606
E10211	IV	852	1	6.40779
E09722	IV	856	1	6.14615
HF0891	IV	864	1	8.65241
E10016	IV	885	1	7.28923
E09615	IV	889	1	6.64955
HF1397	IV	901	1	7.19656
E09847	IV	924	1	7.07691
E09430	IV	961	1	8.11949
E09802	IV	965	1	6.40485
E10193	IV			6.92122
E10462	IV	1077	1	6.45291
E09139	IV	1095	1	7.65745
E09278	IV	1097	0	6.30046
E09278	IV	1097	0	6.43302
MD545226	IV	1121	1	5.97812
E09569	IV	1121	1	6.17124
E10312	IV	1138	1	6.69757
E10102	IV	1164	0	6.3629
E09331	IV	1166	0	8.32365
E10158	IV	1219	0	7.13422
E09786	IV	1390	1	6.52077
E09744	IV	1405	1	7.20204
HF0445	IV	1416	1	8.55574
HF1382	IV	1448	1	9.48694
E09852	IV	1448	1	6.05964
E10252	IV	1591	1	6.60242
E10252	IV	1591	1	6.27655
E10252	IV	1591	1	6.96766
E10252	IV	1591	1	6.43054
E09907	IV	1656	1	7.76293
E09907	IV	1656	1	7.37205
HF1292	IV	1731	1	10.0844
HF0300.3	IV	1736	1	8.29737
E09605	IV	1780	1	7.49239
E09730	IV	1851	1	7.7872
E09690	IV	1869	0	6.96855
HF0986	IV	1872	1	7.76567
HF0543	IV	2028	0	9.60266
HF1077	IV	2201	1	8.77423
E09787	IV	2594	0	6.46016
HF0990	IV	2648	1	8.08146
HF0996	IV	3614	0	7.58296
E09214	IV			6.19035
E09369	IV			6.50386
E09478	IV			9.11892
E09756	IV			8.64078
E09825	IV			8.37833
E09829	IV			6.61382
E09862	IV			8.02988
E10249	IV			6.61912
E09137	IV			6.06689
E09137	IV			6.27951
E09138	IV			6.21691
E09233	IV			8.74993
E09405	IV			10.569
E09449	IV			9.49151
E09622	IV			7.32126
E09624	IV			9.03992
E09655	IV			6.66728
E09680	IV			7.32122
E09742	IV			7.50718
E09752	IV			12.0407
E09842	IV			6.55978
E09857	IV			8.27632
E09906	IV			6.70584
E10012	IV			6.78084
E10029	IV			6.73881
E10140	IV			6.61094
E10172	IV			6.23734
E10191	IV			6.39274
E10203	IV			6.67508
E10264	IV			8.38849
E10596	IV			7.17817
E10662	IV			7.53778
E10662	IV			7.68316
HF0212	IV			8.92551
E09513				6.52001
E09262				6.57177
E09664				6.53503
E09289				6.34167
E10097				6.64271
E10072				6.09614
E09645				6.4241
E09858				6.40385
E09892				6.28232
E09921				6.33764
E09997				6.45257
E10192				6.58553
E10196				6.40745
E10216				6.60819
E10299				7.1498
E10362				6.21977
MD548092				6.06361
E09212				6.66898
E09231				6.31393
E09515				5.98614
E09531				6.83405
E09818				6.42858
E09819				6.14263
E10103				7.02652
E10138				6.27231
E10182				6.29156
E10248				7.03693
E10285				6.68327
E10286				6.77792
E10482				6.20156
E10540				5.96202
E10556				6.77983
E10710				5.98293
E09848				6.70167
E10690				7.81586
E10278				6.42443
E10691				6.06483
E10163				6.61736
E10470				8.75317
